# Supplementary material for: Non-Sinusoidal Activity Can Produce Cross-Frequency Coupling in Cortical Signals in the Absence of Functional Interaction between Neural Sources
Source: PLoS One. 2016 Dec 12;11(12):e0167351. doi: 10.1371/journal.pone.0167351 (PMC5152905; doi:10.1371/journal.pone.0167351)
Supplement: S1 Data — A compressed archive file containing the two recorded ECoG signals analyzed here, as well as the recorded scalp EEG signal and simulated pink noise signal used as background noise signals in the simulation analyses. (ZIP) [file pone.0167351.s001.zip]

Archive with 4 entries (4 files):
- Data__ECoG_patient1_mu.mat
- Data__ECoG_patient2_beta.mat
- Data__EEG_electrode_Oz.mat
- Data__simulated_pink_noise.mat
